# Supplementary material for: Numerosity estimation of virtual humans as a digital-robotic marker for hallucinations in Parkinson’s disease
Source: Nat Commun. 2024 Mar 12;15:1905. doi: 10.1038/s41467-024-45912-w (PMC10933269; doi:10.1038/s41467-024-45912-w)
Supplement: Supplementary file 12 — Source Data [file 41467_2024_45912_MOESM12_ESM.xlsx]

## Sheet: Figure 2a
Figure 2. Numerosity estimation (study 1). General numerosity estimation performance for each tested numerosity in (a) the human numerosity estimation task.
	S_ID	Presented_numerosity	Estimated_numerosity	Response_time
	S_00	5	5.2	3.6974
	S_01	5	5.1	4.1334
	S_02	5	5.1	3.2131
	S_03	5	5	2.9103
	S_04	5	5.1	3.393
	S_05	5	5.3	4.2927
	S_06	5	5.5	2.9928
	S_07	5	5.1	2.7372
	S_08	5	5.1	3.2243
	S_09	5	5	4.149
	S_10	5	5	3.0487
	S_11	5	5.2	3.478
	S_12	5	5.1	3.6731
	S_13	5	5.2	2.759
	S_14	5	5	3.4988
	S_15	5	5	3.7467
	S_16	5	4.9	3.5424
	S_17	5	5	3.9215
	S_18	5	5.5	3.3373
	S_19	5	5.1	4.4487
	S_20	5	5	4.2404
	S_21	5	5	4.248
	S_22	5	5	3.1727
	S_23	5	5	3.5
	S_24	5	5	2.9219
	S_25	5	5.2	3.0018
	S_27	5	5	3.2352
	S_28	5	4.9	3.3045
	S_00	6	6.4	3.1421
	S_01	6	6	3.6846
	S_02	6	6	3.0754
	S_03	6	6.2	3.1429
	S_04	6	6	3.0351
	S_05	6	6.3	4.543
	S_06	6	6.8	4.0445
	S_07	6	6.3	2.9709
	S_08	6	6.3	2.9462
	S_09	6	6	4.0485
	S_10	6	6	3.0584
	S_11	6	6.1	3.8976
	S_12	6	6.9	3.7178
	S_13	6	6.1	2.8727
	S_14	6	6	3.245
	S_15	6	6.6	4.171
	S_16	6	6.5	3.4735
	S_17	6	6	4.0505
	S_18	6	6.1	2.9685
	S_19	6	6.4	3.4887
	S_20	6	6.5	4.7987
	S_21	6	6.1	4.1207
	S_22	6	5.7	2.41
	S_23	6	6.2	3.806
	S_24	6	6	2.6253
	S_25	6	7.8	3.2643
	S_27	6	5.9	3.5575
	S_28	6	5.9	3.4608
	S_00	7	7.8	3.6473
	S_01	7	7.1	4.3903
	S_02	7	6.9	3.6756
	S_03	7	7.5	3.4897
	S_04	7	7.9	3.351
	S_05	7	7.4	3.7562
	S_06	7	8.3	3.5469
	S_07	7	7	4.1114
	S_08	7	8.2	4.1275
	S_09	7	6.9	3.8129
	S_10	7	6.9	2.8309
	S_11	7	7.1	3.5268
	S_12	7	8.7	3.7954
	S_13	7	7.8	3.3558
	S_14	7	7.1	3.3136
	S_15	7	8.5	5.2343
	S_16	7	7.4	3.8712
	S_17	7	6.9	3.6339
	S_18	7	7.3	3.4845
	S_19	7	7.7	3.5858
	S_20	7	9.5	5.1593
	S_21	7	7.2	5.1475
	S_22	7	6.8	2.8172
	S_23	7	7.3	3.958
	S_24	7	6.9	2.9709
	S_25	7	8.4	3.4487
	S_27	7	7.1	3.4355
	S_28	7	7	3.4706
	S_00	8	8	3.8972
	S_01	8	8.2	5.6758
	S_02	8	8.1	3.7374
	S_03	8	8.7	2.8367
	S_04	8	7.8	4.0474
	S_05	8	9.4	4.8546
	S_06	8	9.9	3.3432
	S_07	8	8.2	4.0071
	S_08	8	9.6	4.0733
	S_09	8	7.9	4.0761
	S_10	8	7.6	3.1402
	S_11	8	8	4.7853
	S_12	8	11.3	3.3442
	S_13	8	8.2	4.2225
	S_14	8	8.1	3.7384
	S_15	8	9	3.8981
	S_16	8	9.2	4.2801
	S_17	8	8.1	4.3404
	S_18	8	8.8	4.4331
	S_19	8	9.8	3.7005
	S_20	8	11.9	5.1637
	S_21	8	8.3	4.5672
	S_22	8	7.3	2.48
	S_23	8	8.6	4.1092
	S_24	8	7.9	2.7106
	S_25	8	10.4	3.6393
	S_27	8	8.3	3.8465
	S_28	8	7.6	3.4027

## Sheet: Figure 2b
Figure 2. Numerosity estimation (study 1). General numerosity estimation performance for each tested numerosity in (b) the object numerosity estimation task.
	S_ID	Presented_numerosity	Estimated_numerosity	Response_time
	S_00	5	4.9	3.3154
	S_01	5	5.3	3.0042
	S_02	5	5	4.1487
	S_03	5	4.7	4.1091
	S_04	5	5.3	3.5508
	S_05	5	5.3	4.5156
	S_06	5	5.2	3.4658
	S_07	5	5.3	3.8739
	S_08	5	5.1	3.0216
	S_09	5	5	3.437
	S_10	5	5	3.1818
	S_11	5	5.1	5.1108
	S_12	5	5.2	3.2648
	S_13	5	5.3	2.6457
	S_14	5	5	3.9307
	S_15	5	4.9	4.1386
	S_16	5	5.2	2.8401
	S_17	5	5	3.3001
	S_18	5	5.5	3.1303
	S_19	5	5.2	4.2649
	S_20	5	4.9	4.1909
	S_21	5	5	3.0884
	S_22	5	5	2.9167
	S_23	5	5.3	4.3831
	S_24	5	5.1	2.6454
	S_25	5	4.9	2.8843
	S_27	5	4.8	3.2223
	S_28	5	5.2	3.0275
	S_00	6	5.6	2.979
	S_01	6	6.1	3.4568
	S_02	6	6.1	4.0711
	S_03	6	6.3	3.7838
	S_04	6	6.8	3.3554
	S_05	6	6.7	4.3851
	S_06	6	6.6	3.5625
	S_07	6	6	3.5063
	S_08	6	6.4	3.1929
	S_09	6	6.1	3.6663
	S_10	6	6	3.2063
	S_11	6	5.9	3.7156
	S_12	6	6.9	3.3185
	S_13	6	6.1	2.7166
	S_14	6	6.2	3.7998
	S_15	6	7	4.2202
	S_16	6	6.6	3.0528
	S_17	6	6	3.7004
	S_18	6	6.3	3.1596
	S_19	6	7	4.703
	S_20	6	6.6	4.0094
	S_21	6	6.3	4.0563
	S_22	6	5.9	3.2171
	S_23	6	7.1	6.3516
	S_24	6	6.1	2.7438
	S_25	6	6.2	3.1021
	S_27	6	5.9	3.3185
	S_28	6	6.2	2.7908
	S_00	7	6.7	3.3094
	S_01	7	7.2	3.3656
	S_02	7	7	4.9983
	S_03	7	7.8	5.7287
	S_04	7	7.4	3.5748
	S_05	7	8.2	3.3998
	S_06	7	8.3	3.5126
	S_07	7	6.8	4.6264
	S_08	7	8.8	3.3775
	S_09	7	6.9	3.1527
	S_10	7	6.7	2.8104
	S_11	7	7.4	4.1428
	S_12	7	9.5	2.9731
	S_13	7	6.6	2.7704
	S_14	7	6.9	3.8089
	S_15	7	7.8	4.8872
	S_16	7	7.7	3.0998
	S_17	7	6.9	3.5778
	S_18	7	7.6	3.8136
	S_19	7	8.6	4.7476
	S_20	7	8.5	3.7239
	S_21	7	7.3	4.4327
	S_22	7	6.8	3.2493
	S_23	7	8.1	5.0495
	S_24	7	7.2	2.5281
	S_25	7	8	3.1951
	S_27	7	6.8	3.3061
	S_28	7	7.4	2.7068
	S_00	8	8.6	3.0245
	S_01	8	7.8	4.0799
	S_02	8	7.9	5.5035
	S_03	8	8.5	4.6132
	S_04	8	8.8	3.8874
	S_05	8	10.1	4.0752
	S_06	8	10.6	3.693
	S_07	8	8.2	4.5007
	S_08	8	10.8	3.9841
	S_09	8	8.1	3.7131
	S_10	8	8	3.6201
	S_11	8	7.5	4.2809
	S_12	8	10.2	3.3205
	S_13	8	8.2	3.4537
	S_14	8	8.3	3.9108
	S_15	8	9.1	5.1927
	S_16	8	9.1	2.8065
	S_17	8	7.5	5.2068
	S_18	8	8.9	3.8913
	S_19	8	10.4	4.6031
	S_20	8	11.2	4.135
	S_21	8	8.2	4.7076
	S_22	8	8	3.9483
	S_23	8	9	6.0918
	S_24	8	7.9	2.5395
	S_25	8	8.8	3.198
	S_27	8	7.9	3.6337
	S_28	8	8.3	2.9404

## Sheet: Figure 3a
Figure 3. Human and object numerosity estimation tasks as a function of sensorimotor stimulation (synchronous, asynchronous) (study 1). (a) Task performance is shown for each presented numerosity in the human numerosity estimation task, for the asynchronous (dark blue) and synchronous (light blue) sensorimotor stimulation.
	S_ID	Presented_numerosity	Estimated_numerosity	Response_time	Condition
	S_00	5	5.2	4.062	S
	S_01	5	5	5.0266	S
	S_02	5	5	2.907	S
	S_03	5	5	3.0218	S
	S_04	5	5	3.2968	S
	S_05	5	5.4	5.2118	S
	S_06	5	5.4	2.9018	S
	S_07	5	5	2.8036	S
	S_08	5	5	2.9818	S
	S_09	5	5	5.0492	S
	S_10	5	5	2.9242	S
	S_11	5	5.2	3.5424	S
	S_12	5	5	3.7644	S
	S_13	5	5.2	2.6566	S
	S_14	5	5	3.2002	S
	S_15	5	5	3.8356	S
	S_16	5	4.8	3.307	S
	S_17	5	5	4.6574	S
	S_18	5	5.4	2.9824	S
	S_19	5	5	3.0398	S
	S_20	5	5	3.9966	S
	S_21	5	5	4.3352	S
	S_22	5	5	2.8252	S
	S_23	5	5	3.84	S
	S_24	5	5	2.8302	S
	S_25	5	5.2	3.4446	S
	S_27	5	5	3.2486	S
	S_28	5	5	3.1378	S
	S_00	5	5.2	3.3328	A
	S_01	5	5.2	3.2402	A
	S_02	5	5.2	3.5192	A
	S_03	5	5	2.7988	A
	S_04	5	5.2	3.4892	A
	S_05	5	5.2	3.3736	A
	S_06	5	5.6	3.0838	A
	S_07	5	5.2	2.6708	A
	S_08	5	5.2	3.4668	A
	S_09	5	5	3.2488	A
	S_10	5	5	3.1732	A
	S_11	5	5.2	3.4136	A
	S_12	5	5.2	3.5818	A
	S_13	5	5.2	2.8614	A
	S_14	5	5	3.7974	A
	S_15	5	5	3.6578	A
	S_16	5	5	3.7778	A
	S_17	5	5	3.1856	A
	S_18	5	5.6	3.6922	A
	S_19	5	5.2	5.8576	A
	S_20	5	5	4.4842	A
	S_21	5	5	4.1608	A
	S_22	5	5	3.5202	A
	S_23	5	5	3.16	A
	S_24	5	5	3.0136	A
	S_25	5	5.2	2.559	A
	S_27	5	5	3.2218	A
	S_28	5	4.8	3.4712	A
	S_00	6	6.2	2.9864	S
	S_01	6	6	4.4048	S
	S_02	6	6	2.8132	S
	S_03	6	6.2	3.3354	S
	S_04	6	6	2.9824	S
	S_05	6	6.4	5.4364	S
	S_06	6	6.8	4.2092	S
	S_07	6	6.4	3.053	S
	S_08	6	6.4	2.9506	S
	S_09	6	6	4.5462	S
	S_10	6	6	2.912	S
	S_11	6	6.2	3.756	S
	S_12	6	6.6	3.5066	S
	S_13	6	6.2	3.0434	S
	S_14	6	6	3.0942	S
	S_15	6	6.6	3.755	S
	S_16	6	6.4	2.8132	S
	S_17	6	6	4.2876	S
	S_18	6	6	2.787	S
	S_19	6	6.4	3.796	S
	S_20	6	6.8	5.1784	S
	S_21	6	6	4.2106	S
	S_22	6	5.6	2.3946	S
	S_23	6	6.2	4.5956	S
	S_24	6	5.8	2.3934	S
	S_25	6	7.4	3.3198	S
	S_27	6	5.8	3.8302	S
	S_28	6	5.8	3.2402	S
	S_00	6	6.6	3.2978	A
	S_01	6	6	2.9644	A
	S_02	6	6	3.3376	A
	S_03	6	6.2	2.9504	A
	S_04	6	6	3.0878	A
	S_05	6	6.2	3.6496	A
	S_06	6	6.8	3.8798	A
	S_07	6	6.2	2.8888	A
	S_08	6	6.2	2.9418	A
	S_09	6	6	3.5508	A
	S_10	6	6	3.2048	A
	S_11	6	6	4.0392	A
	S_12	6	7.2	3.929	A
	S_13	6	6	2.702	A
	S_14	6	6	3.3958	A
	S_15	6	6.6	4.587	A
	S_16	6	6.6	4.1338	A
	S_17	6	6	3.8134	A
	S_18	6	6.2	3.15	A
	S_19	6	6.4	3.1814	A
	S_20	6	6.2	4.419	A
	S_21	6	6.2	4.0308	A
	S_22	6	5.8	2.4254	A
	S_23	6	6.2	3.0164	A
	S_24	6	6.2	2.8572	A
	S_25	6	8.2	3.2088	A
	S_27	6	6	3.2848	A
	S_28	6	6	3.6814	A
	S_00	7	7.8	3.8182	S
	S_01	7	7	5.438	S
	S_02	7	6.8	3.5164	S
	S_03	7	7.4	4.0322	S
	S_04	7	7.8	3.471	S
	S_05	7	7.4	4.0362	S
	S_06	7	8	3.4318	S
	S_07	7	6.8	4.2626	S
	S_08	7	8	3.9142	S
	S_09	7	7	5.0844	S
	S_10	7	6.8	2.8314	S
	S_11	7	7	4.0044	S
	S_12	7	8.6	3.3956	S
	S_13	7	7.8	2.5994	S
	S_14	7	7	3.2	S
	S_15	7	8.6	3.8536	S
	S_16	7	7.2	2.978	S
	S_17	7	6.8	3.151	S
	S_18	7	7	3.5382	S
	S_19	7	7.6	3.8772	S
	S_20	7	8.6	4.8056	S
	S_21	7	7	5.1342	S
	S_22	7	6.6	2.5816	S
	S_23	7	7.4	3.9598	S
	S_24	7	6.8	2.8794	S
	S_25	7	8.6	3.9418	S
	S_27	7	7	3.4672	S
	S_28	7	7	3.3908	S
	S_00	7	7.8	3.4764	A
	S_01	7	7.2	3.3426	A
	S_02	7	7	3.8348	A
	S_03	7	7.6	2.9472	A
	S_04	7	8	3.231	A
	S_05	7	7.4	3.4762	A
	S_06	7	8.6	3.662	A
	S_07	7	7.2	3.9602	A
	S_08	7	8.4	4.3408	A
	S_09	7	6.8	2.5414	A
	S_10	7	7	2.8304	A
	S_11	7	7.2	3.0492	A
	S_12	7	8.8	4.1952	A
	S_13	7	7.8	4.1122	A
	S_14	7	7.2	3.4272	A
	S_15	7	8.4	6.615	A
	S_16	7	7.6	4.7644	A
	S_17	7	7	4.1168	A
	S_18	7	7.6	3.4308	A
	S_19	7	7.8	3.2944	A
	S_20	7	10.4	5.513	A
	S_21	7	7.4	5.1608	A
	S_22	7	7	3.0528	A
	S_23	7	7.2	3.9562	A
	S_24	7	7	3.0624	A
	S_25	7	8.2	2.9556	A
	S_27	7	7.2	3.4038	A
	S_28	7	7	3.5504	A
	S_00	8	7.4	4.572	S
	S_01	8	8	7.396	S
	S_02	8	8	3.8722	S
	S_03	8	8.4	2.715	S
	S_04	8	8	3.7292	S
	S_05	8	9.4	5.2052	S
	S_06	8	9.6	3.369	S
	S_07	8	8	3.6892	S
	S_08	8	9.2	4.6492	S
	S_09	8	7.8	5.0094	S
	S_10	8	7.4	2.9116	S
	S_11	8	7.6	4.1518	S
	S_12	8	11	2.9106	S
	S_13	8	8	4.845	S
	S_14	8	8.2	4.0538	S
	S_15	8	9	3.8976	S
	S_16	8	9.2	3.7472	S
	S_17	8	8.2	5.1072	S
	S_18	8	8.6	3.0798	S
	S_19	8	9.8	4.0898	S
	S_20	8	11.8	5.326	S
	S_21	8	8.2	4.2448	S
	S_22	8	7.6	2.4984	S
	S_23	8	8.6	4.5152	S
	S_24	8	7.8	2.492	S
	S_25	8	10	3.7504	S
	S_27	8	8.2	4.2178	S
	S_28	8	7.8	3.071	S
	S_00	8	8.6	3.2224	A
	S_01	8	8.4	3.9556	A
	S_02	8	8.2	3.6026	A
	S_03	8	9	2.9584	A
	S_04	8	7.6	4.3656	A
	S_05	8	9.4	4.504	A
	S_06	8	10.2	3.3174	A
	S_07	8	8.4	4.325	A
	S_08	8	10	3.4974	A
	S_09	8	8	3.1428	A
	S_10	8	7.8	3.3688	A
	S_11	8	8.4	5.4188	A
	S_12	8	11.6	3.7778	A
	S_13	8	8.4	3.6	A
	S_14	8	8	3.423	A
	S_15	8	9	3.8986	A
	S_16	8	9.2	4.813	A
	S_17	8	8	3.5736	A
	S_18	8	9	5.7864	A
	S_19	8	9.8	3.3112	A
	S_20	8	12	5.0014	A
	S_21	8	8.4	4.8896	A
	S_22	8	7	2.4616	A
	S_23	8	8.6	3.7032	A
	S_24	8	8	2.9292	A
	S_25	8	10.8	3.5282	A
	S_27	8	8.4	3.4752	A
	S_28	8	7.4	3.7344	A

## Sheet: Figure 3b
Figure 3. Human and object numerosity estimation tasks as a function of sensorimotor stimulation (synchronous, asynchronous) (study 1). (b) Human numerosity estimation task (asynchronous (dark blue) versus synchronous (light blue) sensorimotor stimulation).
	S_ID	Estimated_numerosity	Condition
	S_00	6.65	S
	S_01	6.5	S
	S_02	6.45	S
	S_03	6.75	S
	S_04	6.7	S
	S_05	7.15	S
	S_06	7.45	S
	S_07	6.55	S
	S_08	7.15	S
	S_09	6.45	S
	S_10	6.3	S
	S_11	6.5	S
	S_12	7.8	S
	S_13	6.8	S
	S_14	6.55	S
	S_15	7.3	S
	S_16	6.9	S
	S_17	6.5	S
	S_18	6.75	S
	S_19	7.2	S
	S_20	8.05	S
	S_21	6.55	S
	S_22	6.2	S
	S_23	6.8	S
	S_24	6.35	S
	S_25	7.8	S
	S_27	6.5	S
	S_28	6.4	S
	S_00	7.05	A
	S_01	6.7	A
	S_02	6.6	A
	S_03	6.95	A
	S_04	6.7	A
	S_05	7.05	A
	S_06	7.8	A
	S_07	6.75	A
	S_08	7.45	A
	S_09	6.45	A
	S_10	6.45	A
	S_11	6.7	A
	S_12	8.2	A
	S_13	6.85	A
	S_14	6.55	A
	S_15	7.25	A
	S_16	7.1	A
	S_17	6.5	A
	S_18	7.1	A
	S_19	7.3	A
	S_20	8.4	A
	S_21	6.75	A
	S_22	6.2	A
	S_23	6.75	A
	S_24	6.55	A
	S_25	8.1	A
	S_27	6.65	A
	S_28	6.3	A

## Sheet: Figure 3c
Figure 3. Human and object numerosity estimation tasks as a function of sensorimotor stimulation (synchronous, asynchronous) (study 1). (c) Object numerosity estimation (asynchronous (dark red) versus synchronous (light red) sensorimotor stimulation).
	S_ID	Estimated_numerosity	Condition
	S_00	6.3	S
	S_01	6.8	S
	S_02	6.5	S
	S_03	6.9	S
	S_04	7.1	S
	S_05	7.9	S
	S_06	7.9	S
	S_07	6.6	S
	S_08	8.05	S
	S_09	6.55	S
	S_10	6.4	S
	S_11	6.55	S
	S_12	8.1	S
	S_13	6.7	S
	S_14	6.5	S
	S_15	7.1	S
	S_16	7.15	S
	S_17	6.35	S
	S_18	7.15	S
	S_19	7.9	S
	S_20	8	S
	S_21	6.85	S
	S_22	6.35	S
	S_23	7.5	S
	S_24	6.5	S
	S_25	6.85	S
	S_27	6.25	S
	S_28	6.65	S
	S_00	6.6	A
	S_01	6.4	A
	S_02	6.5	A
	S_03	6.75	A
	S_04	7.05	A
	S_05	7.25	A
	S_06	7.45	A
	S_07	6.55	A
	S_08	7.5	A
	S_09	6.5	A
	S_10	6.45	A
	S_11	6.4	A
	S_12	7.8	A
	S_13	6.4	A
	S_14	6.7	A
	S_15	7.3	A
	S_16	7.15	A
	S_17	6.35	A
	S_18	7	A
	S_19	7.7	A
	S_20	7.6	A
	S_21	6.55	A
	S_22	6.5	A
	S_23	7.25	A
	S_24	6.65	A
	S_25	7.1	A
	S_27	6.45	A
	S_28	6.9	A

## Sheet: Figure 4a, Supplementary Figure
Figure 4. Robot-induced presence hallucination and its link to human numerosity estimation (study 1). (a) Robot-induced presence hallucination assessment ratings (asynchronous versus synchronous sensorimotor stimulation).
	S_ID	Condition	Question	Order	Answer
	S_00	A	q3	1	1
	S_01	A	q3	1	0
	S_02	A	q3	2	0
	S_03	A	q3	1	1
	S_04	A	q3	2	6
	S_05	A	q3	1	0
	S_06	A	q3	2	4
	S_07	A	q3	1	3
	S_08	A	q3	2	4
	S_09	A	q3	1	1
	S_10	A	q3	2	0
	S_11	A	q3	1	6
	S_12	A	q3	2	6
	S_13	A	q3	1	2
	S_14	A	q3	2	1
	S_15	A	q3	1	2
	S_16	A	q3	2	6
	S_17	A	q3	1	0
	S_18	A	q3	2	1
	S_19	A	q3	1	2
	S_20	A	q3	2	3
	S_21	A	q3	1	4
	S_22	A	q3	2	2
	S_23	A	q3	1	3
	S_24	A	q3	2	1
	S_25	A	q3	1	2
	S_27	A	q3	1	1
	S_28	A	q3	2	2
	S_00	S	q3	2	0
	S_01	S	q3	2	0
	S_02	S	q3	1	0
	S_03	S	q3	2	0
	S_04	S	q3	1	6
	S_05	S	q3	2	0
	S_06	S	q3	1	1
	S_07	S	q3	2	3
	S_08	S	q3	1	1
	S_09	S	q3	2	1
	S_10	S	q3	1	0
	S_11	S	q3	2	4
	S_12	S	q3	1	5
	S_13	S	q3	2	0
	S_14	S	q3	1	0
	S_15	S	q3	2	4
	S_16	S	q3	1	5
	S_17	S	q3	2	0
	S_18	S	q3	1	1
	S_19	S	q3	2	0
	S_20	S	q3	1	0
	S_21	S	q3	2	3
	S_22	S	q3	1	0
	S_23	S	q3	2	5
	S_24	S	q3	1	0
	S_25	S	q3	2	2
	S_27	S	q3	2	1
	S_28	S	q3	1	0

## Sheet: Figure 6a
Figure 6. Numerosity estimation (study 2). General numerosity estimation performance for each tested numerosity in the (a) human numerosity estimation task.
	S_ID	Presented_numerosity	Estimated_numerosity	Response_time
	1	5	6.4	3110.5
	100	5	8	3820.5
	101	5	5.7	4445.8
	102	5	7.1	2728.1
	103	5	5	3603.3
	104	5	5	4396.3
	106	5	6.5	2486.5
	107	5	5.9	1363.5
	109	5	7.2	3275.8
	11	5	5.8	4292.5
	110	5	9.5	3375.8
	112	5	6.6	4194
	113	5	6.8	2839.5
	114	5	6.8	2465.6
	115	5	6.2	4209.8
	116	5	6.4	2089.8
	118	5	5	973.7
	120	5	6.5	6273.5
	121	5	5.2	1581.5
	122	5	6.9	3529.7
	123	5	6.5	2463.7
	124	5	5.7	2384.9
	125	5	6.2	4455.2
	13	5	5.44444	4999.56
	130	5	5.3	3759
	132	5	6.75	10575.2
	133	5	5	4365.8
	135	5	6.6	2971
	136	5	4.9	5173.3
	139	5	5.2	2840.1
	14	5	4.875	7473.62
	140	5	6	5074
	141	5	5.7	1525.3
	143	5	5.4	4862.1
	144	5	5.4	1707.2
	145	5	5.5	1868.2
	147	5	6.2	3286
	15	5	5.5	6245.3
	150	5	6.6	4048
	151	5	5.6	3320.3
	154	5	6.4	6173.3
	155	5	5.4	3352
	156	5	7.3	6119
	158	5	6.6	2576.2
	16	5	5	3537.2
	160	5	5.5	2781.6
	161	5	6.85714	9294.57
	162	5	5.3	3263.3
	163	5	6.88889	4665.44
	164	5	7	6224.9
	165	5	5.3	2647.7
	166	5	7.5	7908.2
	169	5	5.5	5236.3
	17	5	7.1	8284.9
	170	5	6.9	2467.2
	18	5	6.2	5926.3
	19	5	6.2	4240.5
	2	5	6.8	4462.6
	20	5	6.6	2708.6
	21	5	6.1	3690.6
	22	5	5.1	2973.9
	23	5	6.1	3948.6
	24	5	6	7268.7
	25	5	6	2454.6
	27	5	5.5	8964.5
	28	5	5.5	2134.2
	3	5	6.66667	6564.89
	34	5	6.1	3666.8
	35	5	6	4783.4
	36	5	5.2	4732.7
	37	5	6.5	2107.4
	38	5	8.5	2991.8
	39	5	6.8	5627.1
	4	5	6.44444	3409.78
	40	5	6.7	5182.5
	42	5	6.4	2019.2
	43	5	6.3	3254.2
	45	5	7.3	8998.9
	46	5	6.5	4060.2
	47	5	5.8	4208.3
	48	5	5.2	5667.5
	49	5	5.9	3670.5
	5	5	6.6	4981.9
	50	5	5.8	4322.4
	51	5	6.85714	2227.71
	54	5	5.4	8895.5
	55	5	5.7	6859.9
	57	5	7.14286	9197.29
	58	5	7.7	3492.7
	60	5	6.2	3707.6
	61	5	5.6	7480.8
	63	5	8.8	5744.2
	65	5	5.2	3169.8
	66	5	4.9	4951.3
	67	5	5.5	3539.2
	7	5	8.4	7198.2
	74	5	5.8	3775
	76	5	6.3	4767
	78	5	5.2	2231.8
	8	5	4.9	2046.4
	81	5	5.1	4408.7
	83	5	6.2	6921.8
	84	5	6.9	3788.9
	85	5	5.6	3640.4
	86	5	5.1	2946.2
	87	5	6	6012.9
	88	5	5.1	2747.9
	89	5	6	2890.5
	90	5	9.8	5083.5
	91	5	6.7	7562.9
	92	5	6.7	4441
	93	5	5.1	2400.5
	94	5	5.3	3080.7
	95	5	5.7	4440.6
	96	5	7.2	2891.7
	97	5	6.2	2566.2
	98	5	4.16667	4091.33
	99	5	5.4	3842.2
	1	6	8.1	3325.3
	100	6	10.1	3840.6
	101	6	5.9	4925.8
	102	6	9.5	2492.5
	103	6	7.1	3525
	104	6	5.7	4134.5
	106	6	9.2	2613.5
	107	6	8.4	1728.6
	109	6	7.5	3097.8
	11	6	7.3	5197.7
	110	6	10.9	2506.8
	112	6	7.9	4306.8
	113	6	8.9	3420.5
	114	6	7.8	2525.3
	115	6	7.9	3634.8
	116	6	8	2822.1
	118	6	5.9	1452.5
	120	6	7.1	4994
	121	6	6.2	2077.4
	122	6	9.3	2863.6
	123	6	8.5	3091.3
	124	6	7.1	3097.2
	125	6	6.6	4277
	13	6	6.8	5279.1
	130	6	6.3	4328.1
	132	6	8.66667	10218
	133	6	6	4364.6
	135	6	7.8	2970.6
	136	6	6.375	6204.38
	139	6	6.4	2763.2
	14	6	6	10806.9
	140	6	6.8	4374.1
	141	6	8.9	1878
	143	6	8	4226.9
	144	6	7.1	1994.5
	145	6	8.1	2045.8
	147	6	7	2951.9
	15	6	6.9	8267.5
	150	6	7.6	4865
	151	6	6.3	4362.5
	154	6	7.8	6132.8
	155	6	6.4	3476.7
	156	6	7.7	6813.3
	158	6	8.3	2774
	16	6	6.1	5377.4
	160	6	6.2	3600.8
	161	6	9.66667	11731.2
	162	6	6.5	3031.1
	163	6	9.1	4399.6
	164	6	7.7	6248.1
	165	6	7.7	2868.4
	166	6	10	8119.8
	169	6	6.7	3946.5
	17	6	8	8051.44
	170	6	8.6	2634.8
	18	6	6.9	6143.4
	19	6	7	6264
	2	6	9	5519.2
	20	6	7.6	3309.3
	21	6	7.6	5151.3
	22	6	6.4	3319
	23	6	7	3993.5
	24	6	6.9	7364.4
	25	6	6.7	2751.5
	27	6	6.22222	9089.78
	28	6	6.9	2416.4
	3	6	7.1	7370.6
	34	6	7.6	3757
	35	6	9.2	6580.6
	36	6	7.1	5634
	37	6	8	1844.5
	38	6	10.3	2903.6
	39	6	9.2	4994.5
	4	6	8.3	5603.1
	40	6	8.7	7076
	42	6	7.8	3001.2
	43	6	7.1	3304.6
	45	6	8.66667	8500.33
	46	6	7.2	4354.4
	47	6	7.3	4509
	48	6	6.4	5487.3
	49	6	7.2	4070.4
	5	6	8.1	3299.6
	50	6	6.9	4898.7
	51	6	8	3661.6
	54	6	6.3	8467.4
	55	6	6.7	5879.9
	57	6	7.83333	9524.83
	58	6	10	4258.5
	60	6	7.44444	4485.67
	61	6	6.4	7708.5
	63	6	10.7	5263.4
	65	6	6.8	2669.4
	66	6	6	5181.3
	67	6	6.7	3581.6
	7	6	8.4	6715.9
	74	6	6.1	3265.7
	76	6	7.6	5446.6
	78	6	6.2	2368
	8	6	6.6	2083.6
	81	6	6.5	4709.1
	83	6	7.5	7813.3
	84	6	7.8	3682.1
	85	6	7.1	2672.4
	86	6	6.3	3880.9
	87	6	7.8	6491.4
	88	6	6.4	2808.6
	89	6	7.1	3054.6
	90	6	10.2222	5581.89
	91	6	7.6	8773
	92	6	7.9	4279.1
	93	6	6.1	2559.9
	94	6	6.5	3203.7
	95	6	7.2	5891.8
	96	6	8	4312.7
	97	6	7.8	2520.8
	98	6	5	4444.88
	99	6	6.5	4791.7
	1	7	9.4	3044.6
	100	7	11.8	3329.4
	101	7	6.9	5273.2
	102	7	11	2567.89
	103	7	8.7	4670.2
	104	7	6.88889	3947.78
	106	7	10.6	2118.7
	107	7	10	2292.9
	109	7	8	2801.4
	11	7	9.1	5148.5
	110	7	12.3	2735.3
	112	7	8.6	5064.2
	113	7	10.3	3553.6
	114	7	9.4	2479.6
	115	7	8.6	3169.8
	116	7	10	2404.3
	118	7	6.9	1692.2
	120	7	7.7	7438.4
	121	7	7.1	2348.3
	122	7	11	3014.8
	123	7	9.9	3199.3
	124	7	8.6	2977.9
	125	7	6.5	3102.8
	13	7	7.1	6251.9
	130	7	7	4479.4
	132	7	9.6	10060.2
	133	7	6.5	5907.5
	135	7	8.8	3336.1
	136	7	6.6	6226.8
	139	7	7.6	2428.5
	14	7	6.33333	10008.3
	140	7	7.5	4305.1
	141	7	10.8889	2206.44
	143	7	10.9	4843.7
	144	7	8.9	2560.8
	145	7	10	2142.1
	147	7	8.4	3028.3
	15	7	9.5	10471.6
	150	7	8.2	4181.8
	151	7	7.33333	3662.78
	154	7	8.2	6238.6
	155	7	7.1	3855.1
	156	7	8.11111	5111.78
	158	7	10.5	2730.5
	16	7	7.22222	8097.56
	160	7	6.8	4320.2
	161	7	11.2222	10622.6
	162	7	7.3	3305.1
	163	7	10.4	3994.4
	164	7	7.9	6186.4
	165	7	9.4	3176.8
	166	7	13.5	6396.2
	169	7	7.4	4383.8
	17	7	9.25	9320.88
	170	7	8.6	3051
	18	7	8.3	6970.6
	19	7	8	5943.6
	2	7	9.4	5034
	20	7	8.7	2499.2
	21	7	8.9	3815
	22	7	7.2	2744.3
	23	7	8.8	4552
	24	7	8.2	7195
	25	7	7.5	2626.2
	27	7	7.22222	9531.89
	28	7	7.9	2323.9
	3	7	7.4	7691.8
	34	7	7.7	3583.4
	35	7	12	7743.9
	36	7	7.5	4667.9
	37	7	9	2506.9
	38	7	12.2	2830.7
	39	7	12.6	5278.4
	4	7	10.2	3659.8
	40	7	11.3	6040.6
	42	7	10.5	2767.2
	43	7	9.2	3617.5
	45	7	8.6	10169.7
	46	7	7.8	4972.3
	47	7	8.7	5294
	48	7	7.4	5367.1
	49	7	9.3	4995.4
	5	7	9.5	4180.6
	50	7	8.5	5008.8
	51	7	9.7	2045.1
	54	7	7.9	9387.2
	55	7	8.9	7487.5
	57	7	9.125	8937.12
	58	7	13.7	3815.8
	60	7	7.8	3552.4
	61	7	6.6	8308.1
	63	7	11.3	5747.6
	65	7	9.9	3664.1
	66	7	7.22222	4994
	67	7	7.6	3905.9
	7	7	9.125	7154
	74	7	6.8	4065.4
	76	7	8.9	5241.5
	78	7	7	2400.1
	8	7	8.5	2361.6
	81	7	7.4	4693.1
	83	7	8.22222	8035
	84	7	8.4	3641.6
	85	7	7.7	3256.3
	86	7	7.4	4234.3
	87	7	9.8	7148.7
	88	7	7.8	3125.2
	89	7	8.1	3052.6
	90	7	15.6667	4886.22
	91	7	9	8517.6
	92	7	10.8	4494
	93	7	6.9	2803
	94	7	7.7	3527.7
	95	7	7.6	5162
	96	7	8.5	4374.1
	97	7	10.2	3005.9
	98	7	5.8	4596.5
	99	7	7.4	4660.1
	1	8	10.4	3401.6
	100	8	17.1	3407.3
	101	8	7.5	6162.3
	102	8	14.4	2745
	103	8	12.2222	4857.67
	104	8	7.7	4521.4
	106	8	13.7778	1876.22
	107	8	13.6	1930.2
	109	8	9.7	3607.9
	11	8	10.8	4448
	110	8	12.4	2555.1
	112	8	9.6	4701.2
	113	8	11.7	2389.1
	114	8	10.9	2221.6
	115	8	10.6	3668.6
	116	8	12.5	1981.9
	118	8	7.9	1691.7
	120	8	8.5	6704.9
	121	8	8.5	3075.1
	122	8	13.6	3059.9
	123	8	12.2	2755.8
	124	8	11.1	3115.3
	125	8	6.8	4656.7
	13	8	7.6	5822.7
	130	8	7.5	4476.6
	132	8	14.1667	11340.3
	133	8	7.4	5281.1
	135	8	9.9	3295
	136	8	7.5	5199.5
	139	8	8.8	2475.8
	14	8	6.66667	12386
	140	8	7.6	3968.9
	141	8	14.6	1967.7
	143	8	13.2	5061.2
	144	8	11	1983.2
	145	8	13.3	2210.9
	147	8	10	3330.4
	15	8	13.5	10691
	150	8	10.7	5754.9
	151	8	8.11111	5741
	154	8	9.2	6216.9
	155	8	9.11111	3415.33
	156	8	8.77778	6078.89
	158	8	13.8	2648.8
	16	8	8.3	9682.3
	160	8	8	4543.3
	161	8	10.875	10832.5
	162	8	8	3630.7
	163	8	11.6	2680.9
	164	8	8.6	6056.4
	165	8	12.3	2831.7
	166	8	19	7082.8
	169	8	8.5	3847
	17	8	13.7143	11705.4
	170	8	10.4	2817.6
	18	8	9.3	7158.1
	19	8	8.88889	5455.33
	2	8	11.2	4653.1
	20	8	10.6	3734.8
	21	8	9.4	3201.6
	22	8	8.5	2816.7
	23	8	10.4	4996.6
	24	8	8.9	7059.3
	25	8	8.1	3891.2
	27	8	8.22222	9252.89
	28	8	8.9	2888.6
	3	8	8	6404.7
	34	8	9.1	4610.6
	35	8	13.5	7395.4
	36	8	8.7	5506.6
	37	8	13.2	2138
	38	8	15	2562.1
	39	8	13.5	5280.6
	4	8	11.5	3912
	40	8	14.7	6112.8
	42	8	11.7	2527.8
	43	8	9.9	3702.6
	45	8	12.4444	8846.67
	46	8	8.7	4764.9
	47	8	9.9	5269.1
	48	8	8.66667	7125.78
	49	8	10.3	4949.8
	5	8	11.5	3988.7
	50	8	10	4988.2
	51	8	10.3333	2347.11
	54	8	9.3	8640.1
	55	8	10	8119.5
	57	8	10.25	10765.4
	58	8	15.6	4015.9
	60	8	8.6	3598.1
	61	8	7.2	9836.6
	63	8	12.7	5421.4
	65	8	12.7	5175.7
	66	8	9.6	6093.2
	67	8	8.3	4048.2
	7	8	11.9	7447.6
	74	8	7.5	4107.2
	76	8	9.6	5798.2
	78	8	8.3	2329.2
	8	8	9.2	2471.5
	81	8	8.2	4858.8
	83	8	10.4	8678.5
	84	8	9.4	3933.1
	85	8	9.5	4109.9
	86	8	8.5	4993.1
	87	8	13.6	7470
	88	8	9.8	3159.4
	89	8	9.5	3374.9
	90	8	18.8	3750.6
	91	8	9.5	7507.6
	92	8	13.8	4410.1
	93	8	7	2719.8
	94	8	8.9	3788.1
	95	8	9	5816.5
	96	8	9.5	4662.5
	97	8	10.8	2769.3
	98	8	6.22222	4689
	99	8	8.44444	4132.56

## Sheet: Figure 6b
Figure 6. Numerosity estimation (study 2). General numerosity estimation performance for each tested numerosity in the (b) object numerosity estimation task.
	S_ID	Presented_numerosity	Estimated_numerosity	Response_time
	1	5	6.2	2888.4
	100	5	6	3733.4
	101	5	5	3334.8
	102	5	5.4	2624.9
	103	5	4.1	2803.6
	104	5	4.9	4067.3
	106	5	5.7	1965.5
	107	5	5.7	1431.8
	109	5	5.2	2840.2
	11	5	5.3	3675.9
	110	5	7.9	2842.4
	112	5	5.2	4222.2
	113	5	4.5	2759.8
	114	5	5.4	1496.3
	115	5	5.1	2369.5
	116	5	5	1469.8
	118	5	6.6	1968.6
	120	5	5.4	5434.7
	121	5	5.1	2868.9
	122	5	6.4	2687
	123	5	5	1552.5
	124	5	5.6	2552.1
	125	5	5.5	2809.8
	13	5	5.2	4105.8
	130	5	5	4829.3
	132	5	5.25	9508.25
	133	5	5.2	3580.7
	135	5	6.4	3074.8
	136	5	4	4735.6
	139	5	4.6	3206.8
	14	5	4.44444	10498.3
	140	5	5.1	3392.9
	141	5	4.9	900.7
	143	5	5.1	4549.6
	144	5	4.9	1965.8
	145	5	5	1456.9
	147	5	5.2	3066.4
	15	5	4.9	6156.3
	150	5	5.2	4496.4
	151	5	5.7	4144.3
	154	5	7.1	5860.1
	155	5	5	2603.3
	156	5	6.6	5410.7
	158	5	5.1	2044.2
	16	5	5	3076.75
	160	5	5	2861.78
	161	5	5	8875
	162	5	4.9	2455.3
	163	5	5.6	4740.4
	164	5	6.3	4371.9
	165	5	5.4	2998.7
	166	5	5.4	5000.2
	169	5	5.3	4169.9
	17	5	7	5154
	170	5	6.2	3321.8
	18	5	5.5	6096.9
	19	5	5.33333	6743.78
	2	5	6.3	3827.8
	20	5	7.4	2406.4
	21	5	6	5597.4
	22	5	5	2293.9
	23	5	6.5	3868.9
	24	5	6.3	7960.1
	25	5	6.44444	3682.11
	27	5	5	7525.2
	28	5	5	1652.1
	3	5	5.6	3845.3
	34	5	5.9	3442.9
	35	5	5.5	4644
	36	5	5.6	7409.9
	37	5	5.8	2641.8
	38	5	5.3	3216.2
	39	5	6.3	3627.2
	4	5	5.4	2724.2
	40	5	6.7	5347.3
	42	5	5.2	2466.6
	43	5	4.7	3776.3
	45	5	6.7	7169.6
	46	5	5.1	3868.8
	47	5	5.5	4255.7
	48	5	5.3	4462.5
	49	5	6	3323.5
	5	5	6.5	4950.3
	50	5	5.4	3698.4
	51	5	6	3433.7
	54	5	5.5	7440
	55	5	5	6105.44
	57	5	6.2	7509.1
	58	5	5.7	4740.7
	60	5	6.1	5434.6
	61	5	5.3	5292.6
	63	5	6.2	3385.1
	65	5	4.1	2453.6
	66	5	4.5	10141
	67	5	5	3945.5
	7	5	5.8	4984.3
	74	5	5.5	2944.3
	76	5	6.7	5839.8
	78	5	4.7	2690.7
	8	5	4.9	2028.4
	81	5	5.3	3821.3
	83	5	6	6461.2
	84	5	5.9	4752.6
	85	5	5.4	2911.5
	86	5	5.3	3767.8
	87	5	5	4893.89
	88	5	5.5	2838.6
	89	5	5.5	3002.8
	90	5	8.8	4100.4
	91	5	6.22222	6646.56
	92	5	6	3849.67
	93	5	5.11111	2242
	94	5	4.7	3108.2
	95	5	5.4	2916.4
	96	5	5.6	3512.7
	97	5	5.2	2173.9
	98	5	4	8049
	99	5	5.11111	3135.44
	1	6	8.1	2842.7
	100	6	6.8	4498.2
	101	6	5.8	3706
	102	6	6.9	2703
	103	6	5	4815.8
	104	6	5.8	4684.2
	106	6	7.1	1913.3
	107	6	8.2	1572.9
	109	6	6.11111	1948.56
	11	6	6.7	5740.2
	110	6	8.44444	3242.22
	112	6	5.9	4104.7
	113	6	6.7	2265.4
	114	6	6.1	1620.8
	115	6	5.6	2584.8
	116	6	7.1	2174.5
	118	6	8.6	1976.2
	120	6	6.2	5739.3
	121	6	6.2	2914.9
	122	6	7.6	2451.6
	123	6	6.4	2222.5
	124	6	6.5	2737.3
	125	6	5.5	4397.1
	13	6	5.8	3885.8
	130	6	5.8	5390.2
	132	6	6.88889	10118
	133	6	5.4	3262.8
	135	6	6.7	3591.9
	136	6	9.5	5881.2
	139	6	5.7	2667.2
	14	6	5.125	9627
	140	6	5.6	3052.3
	141	6	6.3	1160.5
	143	6	6.6	4245.9
	144	6	6.6	2048.1
	145	6	6.7	1547.8
	147	6	6.2	3896.6
	15	6	6	6461
	150	6	6.1	4673.9
	151	6	6.9	3543.6
	154	6	7.8	5693.9
	155	6	5.4	2905.2
	156	6	6.6	4940.8
	158	6	5.7	1811.5
	16	6	5.9	3910.5
	160	6	5.6	3298.8
	161	6	6.71429	11354.7
	162	6	5.7	2511.4
	163	6	7	5763.6
	164	6	6.7	4921.5
	165	6	6.7	3225.2
	166	6	7.6	5964.5
	169	6	6.3	5993.8
	17	6	6.77778	6088.11
	170	6	7.1	3430.6
	18	6	5.9	6098.2
	19	6	6.8	7147
	2	6	6.9	4680
	20	6	8.4	2335.7
	21	6	6.9	5141
	22	6	5.9	2262.4
	23	6	7.5	3694.6
	24	6	6.8	8218.7
	25	6	6.6	3630.4
	27	6	5.77778	7678.67
	28	6	6	1673.5
	3	6	6.2	4922.8
	34	6	6.4	3487.3
	35	6	7.1	5565
	36	6	6.4	7074.5
	37	6	7.6	2959.2
	38	6	5.9	3015.9
	39	6	6.8	3775
	4	6	6.2	2614.7
	40	6	9.7	5506.2
	42	6	6.5	2565.3
	43	6	5.7	3404.6
	45	6	7.8	7552.2
	46	6	5.7	3591.1
	47	6	6.2	4783
	48	6	6.2	4042.3
	49	6	7.11111	3582.89
	5	6	7.8	5506.8
	50	6	6	4353.3
	51	6	7.22222	2426.44
	54	6	6.7	7859.7
	55	6	5.6	7394.3
	57	6	7.44444	8997.11
	58	6	7.7	4585.9
	60	6	6.4	3952.8
	61	6	6.2	5727.4
	63	6	7.4	3323.3
	65	6	5.5	2378.5
	66	6	4.5	9863
	67	6	5.7	3210.8
	7	6	6.6	5167.1
	74	6	6	2764.6
	76	6	7.1	5628.6
	78	6	5.8	3257.3
	8	6	6.5	2745.1
	81	6	5.66667	4730.33
	83	6	7	6622.7
	84	6	6.7	4211
	85	6	6.5	2294.7
	86	6	6.3	4193.6
	87	6	6.2	5630.1
	88	6	6.4	3140
	89	6	6.5	2889.3
	90	6	11.5	5375.8
	91	6	7.1	6548.7
	92	6	7.1	5086.7
	93	6	5.8	2649.6
	94	6	5	3456.1
	95	6	6.6	3817.8
	96	6	6.1	3246.4
	97	6	6.8	2186.9
	98	6	4.42857	7174.57
	99	6	5.8	3318.6
	1	7	9.7	2644.3
	100	7	7.8	4065.4
	101	7	6.4	4614
	102	7	8.7	3274.4
	103	7	6.33333	3665.89
	104	7	6.9	4258.3
	106	7	8.9	2034.8
	107	7	10.4	1703.8
	109	7	6.4	2348.5
	11	7	8.2	5153.1
	110	7	9.6	2935.9
	112	7	6.8	4334.8
	113	7	7.3	2595.5
	114	7	7.3	1964.6
	115	7	6.2	3028.1
	116	7	8.5	2062.1
	118	7	10.2	1922.9
	120	7	6.9	6056.4
	121	7	7.1	3117.8
	122	7	8.7	2447.3
	123	7	7.9	2464.3
	124	7	7.9	2863.2
	125	7	5.6	4616.3
	13	7	7.2	3293.5
	130	7	6.4	5101.3
	132	7	8.125	11181.9
	133	7	6	3151.4
	135	7	7.9	3844.6
	136	7	9.8	6517.6
	139	7	7	2873.1
	14	7	6	9100.75
	140	7	6.3	2836.7
	141	7	7.3	1116.6
	143	7	7.9	4665.3
	144	7	7.5	1674.6
	145	7	7.5	1690
	147	7	7	3770.6
	15	7	6.88889	6542.89
	150	7	6.4	4580.1
	151	7	7.5	4100.5
	154	7	9.1	5478.6
	155	7	6.6	3449.1
	156	7	6.9	4594.7
	158	7	7.6	1868.7
	16	7	6.44444	5152.11
	160	7	6.6	3662.2
	161	7	8.5	10653.7
	162	7	6.8	2802.4
	163	7	7.8	6253.3
	164	7	7.2	5264
	165	7	8.6	3046.7
	166	7	8.6	4522
	169	7	6.7	4695.3
	17	7	8.44444	7799.44
	170	7	8.4	2655.2
	18	7	6.44444	6361.78
	19	7	7.9	8272.2
	2	7	8	4551.1
	20	7	9.4	2541.3
	21	7	7.6	5502.1
	22	7	6.4	2318.6
	23	7	8.2	3701.9
	24	7	7.9	8263.9
	25	7	6.7	5505.2
	27	7	6.2	8412.6
	28	7	6.3	1722
	3	7	7.3	3966
	34	7	7	4018.5
	35	7	9.1	6209.9
	36	7	7.22222	6583.67
	37	7	8.5	2664.5
	38	7	6.8	3224.2
	39	7	7.7	2946.8
	4	7	7.5	3174.6
	40	7	11	4729.3
	42	7	7.5	2395.6
	43	7	6.88889	3199.11
	45	7	7.2	8015.3
	46	7	6.2	4040.6
	47	7	7.5	5095.4
	48	7	6.8	4765.7
	49	7	8.7	3457.2
	5	7	8.1	3399.9
	50	7	7	4252.9
	51	7	8.22222	3642.44
	54	7	8	9513.2
	55	7	6.25	8479.25
	57	7	8.44444	9807.89
	58	7	9.2	5081
	60	7	7.3	3916.8
	61	7	6.3	5793
	63	7	8.1	3420.8
	65	7	6.5	2383.5
	66	7	5.8	8942.6
	67	7	6.5	3502.4
	7	7	8.1	7887.2
	74	7	6.8	3161.1
	76	7	7.3	5448.3
	78	7	6.7	2621
	8	7	6.8	2439.6
	81	7	6.7	4541
	83	7	8.22222	6592.89
	84	7	7.3	3788.5
	85	7	8.4	3229.8
	86	7	7.6	4911.7
	87	7	7.1	6707.6
	88	7	8.4	3156.4
	89	7	7.5	2661.2
	90	7	14.6	4426.6
	91	7	8.3	7404.1
	92	7	10.1	5400.9
	93	7	6.88889	2400.22
	94	7	5.5	4122.3
	95	7	7.7	2897.3
	96	7	7	3707.5
	97	7	7.9	2073.2
	98	7	4.625	6508.25
	99	7	6.5	4100.6
	1	8	11	2745.2
	100	8	9.66667	3965.78
	101	8	7	5279.6
	102	8	10	2823.8
	103	8	6.11111	3971
	104	8	8	5754.2
	106	8	11.1	2169.4
	107	8	12.3	1733.3
	109	8	6.6	2589.8
	11	8	9.2	4208.5
	110	8	10.5	3079.7
	112	8	7.8	5195.6
	113	8	8.44444	2731.89
	114	8	9	2048.3
	115	8	7.1	4202.7
	116	8	9.4	2341.1
	118	8	12.7	1784.6
	120	8	7.3	8214.8
	121	8	8.6	4912
	122	8	10.2	2604.8
	123	8	8.6	2569.9
	124	8	9.1	3936.9
	125	8	5.7	2777.3
	13	8	7.6	3199.9
	130	8	7.7	6026.2
	132	8	10.75	10366
	133	8	7	3223.3
	135	8	9	3505.6
	136	8	5.8	7070.5
	139	8	8.4	2693.6
	14	8	6.42857	13476.6
	140	8	6.2	3778.8
	141	8	8.5	1420.2
	143	8	8.9	4827.6
	144	8	8.5	1989.4
	145	8	9.2	1889
	147	8	7.8	3581.5
	15	8	7.5	8855.5
	150	8	7.4	4772.5
	151	8	7.8	3962
	154	8	9.6	5650.6
	155	8	7.6	3855.5
	156	8	7.2	6089.3
	158	8	8.8	2402.1
	16	8	7.6	7059.9
	160	8	7.1	3726.6
	161	8	8.5	11096.1
	162	8	7.6	3389.7
	163	8	8.6	5607.3
	164	8	7.8	4742.1
	165	8	9.9	3036.9
	166	8	11.8	4528.2
	169	8	7.3	3943.9
	17	8	8.625	8129.75
	170	8	8.1	2989.7
	18	8	7.4	7207.8
	19	8	7.625	7727.12
	2	8	9	4359
	20	8	10.9	2526.6
	21	8	7.8	4541.5
	22	8	7.4	2413.6
	23	8	9.2	4012.5
	24	8	8.6	7989.5
	25	8	6.5	4017.9
	27	8	6.8	7969.3
	28	8	7.9	1747.9
	3	8	7.5	4468.2
	34	8	8.7	4034
	35	8	10.4	6763.6
	36	8	8.11111	7652.89
	37	8	10.9	3070.3
	38	8	7.7	2903.6
	39	8	9.5	3860.1
	4	8	7.4	3144.7
	40	8	12.9	5619.7
	42	8	8.7	2460.9
	43	8	8.2	3607.8
	45	8	8.2	6791.9
	46	8	6.8	4148.5
	47	8	8.7	5760.7
	48	8	7.88889	5069.22
	49	8	10.2	3804.9
	5	8	9.4	4891
	50	8	7.8	4384.2
	51	8	8.4	2910.5
	54	8	9.2	8206.7
	55	8	7.44444	8059.67
	57	8	8.9	8913.8
	58	8	11.8	4761.4
	60	8	8.1	3915.9
	61	8	7.5	4809.2
	63	8	9.2	3878.1
	65	8	8.4	3113.8
	66	8	5.25	7959
	67	8	7.3	4219.1
	7	8	8.8	7969.8
	74	8	7.7	3096.9
	76	8	7.7	5686.4
	78	8	7.3	2386.3
	8	8	8.44444	2214.33
	81	8	8	4047.8
	83	8	8.8	6550
	84	8	7.6	4711.1
	85	8	9.4	3161.6
	86	8	8.8	4637.9
	87	8	8.2	6593.7
	88	8	10.1	3217.5
	89	8	8.2	2648.4
	90	8	15.4	4273.3
	91	8	7.8	7576.4
	92	8	11.6	5489.4
	93	8	7.66667	2417
	94	8	6.2	2814.7
	95	8	8.4	3540.5
	96	8	6.9	3285.4
	97	8	8.2	2371.6
	98	8	5.3	7453.1
	99	8	7.3	4016.3

## Sheet: Figure 7a
Figure 7. Human and object numerosity estimation tasks for both PD patient groups (PD-PH and PD-nH) (study 2). (a) Performance is shown in PD patients for each tested numerosity in the human numerosity estimation task for PD-PH (dark blue) and PD-nH (light blue) separately.
	S_ID	Presented_numerosity	s_param_ph	Estimated_numerosity	Response_time
	144	5	1mh	5.4	1707.2
	166	5	1mh	7.5	7908.2
	46	5	1mh	6.5	4060.2
	144	6	1mh	7.1	1994.5
	166	6	1mh	10	8119.8
	46	6	1mh	7.2	4354.4
	144	7	1mh	8.9	2560.8
	166	7	1mh	13.5	6396.2
	46	7	1mh	7.8	4972.3
	144	8	1mh	11	1983.2
	166	8	1mh	19	7082.8
	46	8	1mh	8.7	4764.9
	101	5	3mhch	5.7	4445.8
	102	5	3mhch	7.1	2728.1
	103	5	3mhch	5	3603.3
	106	5	3mhch	6.5	2486.5
	107	5	3mhch	5.9	1363.5
	11	5	3mhch	5.8	4292.5
	114	5	3mhch	6.8	2465.6
	125	5	3mhch	6.2	4455.2
	135	5	3mhch	6.6	2971
	14	5	3mhch	4.875	7473.62
	143	5	3mhch	5.4	4862.1
	145	5	3mhch	5.5	1868.2
	151	5	3mhch	5.6	3320.3
	155	5	3mhch	5.4	3352
	156	5	3mhch	7.3	6119
	160	5	3mhch	5.5	2781.6
	162	5	3mhch	5.3	3263.3
	165	5	3mhch	5.3	2647.7
	28	5	3mhch	5.5	2134.2
	36	5	3mhch	5.2	4732.7
	38	5	3mhch	8.5	2991.8
	40	5	3mhch	6.7	5182.5
	43	5	3mhch	6.3	3254.2
	50	5	3mhch	5.8	4322.4
	51	5	3mhch	6.85714	2227.71
	54	5	3mhch	5.4	8895.5
	81	5	3mhch	5.1	4408.7
	84	5	3mhch	6.9	3788.9
	85	5	3mhch	5.6	3640.4
	87	5	3mhch	6	6012.9
	97	5	3mhch	6.2	2566.2
	101	6	3mhch	5.9	4925.8
	102	6	3mhch	9.5	2492.5
	103	6	3mhch	7.1	3525
	106	6	3mhch	9.2	2613.5
	107	6	3mhch	8.4	1728.6
	11	6	3mhch	7.3	5197.7
	114	6	3mhch	7.8	2525.3
	125	6	3mhch	6.6	4277
	135	6	3mhch	7.8	2970.6
	14	6	3mhch	6	10806.9
	143	6	3mhch	8	4226.9
	145	6	3mhch	8.1	2045.8
	151	6	3mhch	6.3	4362.5
	155	6	3mhch	6.4	3476.7
	156	6	3mhch	7.7	6813.3
	160	6	3mhch	6.2	3600.8
	162	6	3mhch	6.5	3031.1
	165	6	3mhch	7.7	2868.4
	28	6	3mhch	6.9	2416.4
	36	6	3mhch	7.1	5634
	38	6	3mhch	10.3	2903.6
	40	6	3mhch	8.7	7076
	43	6	3mhch	7.1	3304.6
	50	6	3mhch	6.9	4898.7
	51	6	3mhch	8	3661.6
	54	6	3mhch	6.3	8467.4
	81	6	3mhch	6.5	4709.1
	84	6	3mhch	7.8	3682.1
	85	6	3mhch	7.1	2672.4
	87	6	3mhch	7.8	6491.4
	97	6	3mhch	7.8	2520.8
	101	7	3mhch	6.9	5273.2
	102	7	3mhch	11	2567.89
	103	7	3mhch	8.7	4670.2
	106	7	3mhch	10.6	2118.7
	107	7	3mhch	10	2292.9
	11	7	3mhch	9.1	5148.5
	114	7	3mhch	9.4	2479.6
	125	7	3mhch	6.5	3102.8
	135	7	3mhch	8.8	3336.1
	14	7	3mhch	6.33333	10008.3
	143	7	3mhch	10.9	4843.7
	145	7	3mhch	10	2142.1
	151	7	3mhch	7.33333	3662.78
	155	7	3mhch	7.1	3855.1
	156	7	3mhch	8.11111	5111.78
	160	7	3mhch	6.8	4320.2
	162	7	3mhch	7.3	3305.1
	165	7	3mhch	9.4	3176.8
	28	7	3mhch	7.9	2323.9
	36	7	3mhch	7.5	4667.9
	38	7	3mhch	12.2	2830.7
	40	7	3mhch	11.3	6040.6
	43	7	3mhch	9.2	3617.5
	50	7	3mhch	8.5	5008.8
	51	7	3mhch	9.7	2045.1
	54	7	3mhch	7.9	9387.2
	81	7	3mhch	7.4	4693.1
	84	7	3mhch	8.4	3641.6
	85	7	3mhch	7.7	3256.3
	87	7	3mhch	9.8	7148.7
	97	7	3mhch	10.2	3005.9
	101	8	3mhch	7.5	6162.3
	102	8	3mhch	14.4	2745
	103	8	3mhch	12.2222	4857.67
	106	8	3mhch	13.7778	1876.22
	107	8	3mhch	13.6	1930.2
	11	8	3mhch	10.8	4448
	114	8	3mhch	10.9	2221.6
	125	8	3mhch	6.8	4656.7
	135	8	3mhch	9.9	3295
	14	8	3mhch	6.66667	12386
	143	8	3mhch	13.2	5061.2
	145	8	3mhch	13.3	2210.9
	151	8	3mhch	8.11111	5741
	155	8	3mhch	9.11111	3415.33
	156	8	3mhch	8.77778	6078.89
	160	8	3mhch	8	4543.3
	162	8	3mhch	8	3630.7
	165	8	3mhch	12.3	2831.7
	28	8	3mhch	8.9	2888.6
	36	8	3mhch	8.7	5506.6
	38	8	3mhch	15	2562.1
	40	8	3mhch	14.7	6112.8
	43	8	3mhch	9.9	3702.6
	50	8	3mhch	10	4988.2
	51	8	3mhch	10.3333	2347.11
	54	8	3mhch	9.3	8640.1
	81	8	3mhch	8.2	4858.8
	84	8	3mhch	9.4	3933.1
	85	8	3mhch	9.5	4109.9
	87	8	3mhch	13.6	7470
	97	8	3mhch	10.8	2769.3
	112	5	0nh	6.6	4194
	115	5	0nh	6.2	4209.8
	120	5	0nh	6.5	6273.5
	121	5	0nh	5.2	1581.5
	124	5	0nh	5.7	2384.9
	13	5	0nh	5.44444	4999.56
	130	5	0nh	5.3	3759
	139	5	0nh	5.2	2840.1
	147	5	0nh	6.2	3286
	150	5	0nh	6.6	4048
	164	5	0nh	7	6224.9
	17	5	0nh	7.1	8284.9
	20	5	0nh	6.6	2708.6
	23	5	0nh	6.1	3948.6
	24	5	0nh	6	7268.7
	3	5	0nh	6.66667	6564.89
	35	5	0nh	6	4783.4
	48	5	0nh	5.2	5667.5
	49	5	0nh	5.9	3670.5
	55	5	0nh	5.7	6859.9
	67	5	0nh	5.5	3539.2
	8	5	0nh	4.9	2046.4
	89	5	0nh	6	2890.5
	92	5	0nh	6.7	4441
	93	5	0nh	5.1	2400.5
	94	5	0nh	5.3	3080.7
	96	5	0nh	7.2	2891.7
	98	5	0nh	4.16667	4091.33
	112	6	0nh	7.9	4306.8
	115	6	0nh	7.9	3634.8
	120	6	0nh	7.1	4994
	121	6	0nh	6.2	2077.4
	124	6	0nh	7.1	3097.2
	13	6	0nh	6.8	5279.1
	130	6	0nh	6.3	4328.1
	139	6	0nh	6.4	2763.2
	147	6	0nh	7	2951.9
	150	6	0nh	7.6	4865
	164	6	0nh	7.7	6248.1
	17	6	0nh	8	8051.44
	20	6	0nh	7.6	3309.3
	23	6	0nh	7	3993.5
	24	6	0nh	6.9	7364.4
	3	6	0nh	7.1	7370.6
	35	6	0nh	9.2	6580.6
	48	6	0nh	6.4	5487.3
	49	6	0nh	7.2	4070.4
	55	6	0nh	6.7	5879.9
	67	6	0nh	6.7	3581.6
	8	6	0nh	6.6	2083.6
	89	6	0nh	7.1	3054.6
	92	6	0nh	7.9	4279.1
	93	6	0nh	6.1	2559.9
	94	6	0nh	6.5	3203.7
	96	6	0nh	8	4312.7
	98	6	0nh	5	4444.88
	112	7	0nh	8.6	5064.2
	115	7	0nh	8.6	3169.8
	120	7	0nh	7.7	7438.4
	121	7	0nh	7.1	2348.3
	124	7	0nh	8.6	2977.9
	13	7	0nh	7.1	6251.9
	130	7	0nh	7	4479.4
	139	7	0nh	7.6	2428.5
	147	7	0nh	8.4	3028.3
	150	7	0nh	8.2	4181.8
	164	7	0nh	7.9	6186.4
	17	7	0nh	9.25	9320.88
	20	7	0nh	8.7	2499.2
	23	7	0nh	8.8	4552
	24	7	0nh	8.2	7195
	3	7	0nh	7.4	7691.8
	35	7	0nh	12	7743.9
	48	7	0nh	7.4	5367.1
	49	7	0nh	9.3	4995.4
	55	7	0nh	8.9	7487.5
	67	7	0nh	7.6	3905.9
	8	7	0nh	8.5	2361.6
	89	7	0nh	8.1	3052.6
	92	7	0nh	10.8	4494
	93	7	0nh	6.9	2803
	94	7	0nh	7.7	3527.7
	96	7	0nh	8.5	4374.1
	98	7	0nh	5.8	4596.5
	112	8	0nh	9.6	4701.2
	115	8	0nh	10.6	3668.6
	120	8	0nh	8.5	6704.9
	121	8	0nh	8.5	3075.1
	124	8	0nh	11.1	3115.3
	13	8	0nh	7.6	5822.7
	130	8	0nh	7.5	4476.6
	139	8	0nh	8.8	2475.8
	147	8	0nh	10	3330.4
	150	8	0nh	10.7	5754.9
	164	8	0nh	8.6	6056.4
	17	8	0nh	13.7143	11705.4
	20	8	0nh	10.6	3734.8
	23	8	0nh	10.4	4996.6
	24	8	0nh	8.9	7059.3
	3	8	0nh	8	6404.7
	35	8	0nh	13.5	7395.4
	48	8	0nh	8.66667	7125.78
	49	8	0nh	10.3	4949.8
	55	8	0nh	10	8119.5
	67	8	0nh	8.3	4048.2
	8	8	0nh	9.2	2471.5
	89	8	0nh	9.5	3374.9
	92	8	0nh	13.8	4410.1
	93	8	0nh	7	2719.8
	94	8	0nh	8.9	3788.1
	96	8	0nh	9.5	4662.5
	98	8	0nh	6.22222	4689
	123	5	1mh	6.5	2463.7
	90	5	1mh	9.8	5083.5
	123	6	1mh	8.5	3091.3
	90	6	1mh	10.2222	5581.89
	123	7	1mh	9.9	3199.3
	90	7	1mh	15.6667	4886.22
	123	8	1mh	12.2	2755.8
	90	8	1mh	18.8	3750.6
	100	5	3mhch	8	3820.5
	113	5	3mhch	6.8	2839.5
	116	5	3mhch	6.4	2089.8
	122	5	3mhch	6.9	3529.7
	140	5	3mhch	6	5074
	141	5	3mhch	5.7	1525.3
	15	5	3mhch	5.5	6245.3
	161	5	3mhch	6.85714	9294.57
	169	5	3mhch	5.5	5236.3
	18	5	3mhch	6.2	5926.3
	19	5	3mhch	6.2	4240.5
	22	5	3mhch	5.1	2973.9
	25	5	3mhch	6	2454.6
	34	5	3mhch	6.1	3666.8
	37	5	3mhch	6.5	2107.4
	39	5	3mhch	6.8	5627.1
	42	5	3mhch	6.4	2019.2
	5	5	3mhch	6.6	4981.9
	57	5	3mhch	7.14286	9197.29
	63	5	3mhch	8.8	5744.2
	7	5	3mhch	8.4	7198.2
	76	5	3mhch	6.3	4767
	78	5	3mhch	5.2	2231.8
	83	5	3mhch	6.2	6921.8
	88	5	3mhch	5.1	2747.9
	91	5	3mhch	6.7	7562.9
	95	5	3mhch	5.7	4440.6
	100	6	3mhch	10.1	3840.6
	113	6	3mhch	8.9	3420.5
	116	6	3mhch	8	2822.1
	122	6	3mhch	9.3	2863.6
	140	6	3mhch	6.8	4374.1
	141	6	3mhch	8.9	1878
	15	6	3mhch	6.9	8267.5
	161	6	3mhch	9.66667	11731.2
	169	6	3mhch	6.7	3946.5
	18	6	3mhch	6.9	6143.4
	19	6	3mhch	7	6264
	22	6	3mhch	6.4	3319
	25	6	3mhch	6.7	2751.5
	34	6	3mhch	7.6	3757
	37	6	3mhch	8	1844.5
	39	6	3mhch	9.2	4994.5
	42	6	3mhch	7.8	3001.2
	5	6	3mhch	8.1	3299.6
	57	6	3mhch	7.83333	9524.83
	63	6	3mhch	10.7	5263.4
	7	6	3mhch	8.4	6715.9
	76	6	3mhch	7.6	5446.6
	78	6	3mhch	6.2	2368
	83	6	3mhch	7.5	7813.3
	88	6	3mhch	6.4	2808.6
	91	6	3mhch	7.6	8773
	95	6	3mhch	7.2	5891.8
	100	7	3mhch	11.8	3329.4
	113	7	3mhch	10.3	3553.6
	116	7	3mhch	10	2404.3
	122	7	3mhch	11	3014.8
	140	7	3mhch	7.5	4305.1
	141	7	3mhch	10.8889	2206.44
	15	7	3mhch	9.5	10471.6
	161	7	3mhch	11.2222	10622.6
	169	7	3mhch	7.4	4383.8
	18	7	3mhch	8.3	6970.6
	19	7	3mhch	8	5943.6
	22	7	3mhch	7.2	2744.3
	25	7	3mhch	7.5	2626.2
	34	7	3mhch	7.7	3583.4
	37	7	3mhch	9	2506.9
	39	7	3mhch	12.6	5278.4
	42	7	3mhch	10.5	2767.2
	5	7	3mhch	9.5	4180.6
	57	7	3mhch	9.125	8937.12
	63	7	3mhch	11.3	5747.6
	7	7	3mhch	9.125	7154
	76	7	3mhch	8.9	5241.5
	78	7	3mhch	7	2400.1
	83	7	3mhch	8.22222	8035
	88	7	3mhch	7.8	3125.2
	91	7	3mhch	9	8517.6
	95	7	3mhch	7.6	5162
	100	8	3mhch	17.1	3407.3
	113	8	3mhch	11.7	2389.1
	116	8	3mhch	12.5	1981.9
	122	8	3mhch	13.6	3059.9
	140	8	3mhch	7.6	3968.9
	141	8	3mhch	14.6	1967.7
	15	8	3mhch	13.5	10691
	161	8	3mhch	10.875	10832.5
	169	8	3mhch	8.5	3847
	18	8	3mhch	9.3	7158.1
	19	8	3mhch	8.88889	5455.33
	22	8	3mhch	8.5	2816.7
	25	8	3mhch	8.1	3891.2
	34	8	3mhch	9.1	4610.6
	37	8	3mhch	13.2	2138
	39	8	3mhch	13.5	5280.6
	42	8	3mhch	11.7	2527.8
	5	8	3mhch	11.5	3988.7
	57	8	3mhch	10.25	10765.4
	63	8	3mhch	12.7	5421.4
	7	8	3mhch	11.9	7447.6
	76	8	3mhch	9.6	5798.2
	78	8	3mhch	8.3	2329.2
	83	8	3mhch	10.4	8678.5
	88	8	3mhch	9.8	3159.4
	91	8	3mhch	9.5	7507.6
	95	8	3mhch	9	5816.5
	1	5	0nh	6.4	3110.5
	104	5	0nh	5	4396.3
	109	5	0nh	7.2	3275.8
	110	5	0nh	9.5	3375.8
	118	5	0nh	5	973.7
	132	5	0nh	6.75	10575.2
	133	5	0nh	5	4365.8
	136	5	0nh	4.9	5173.3
	154	5	0nh	6.4	6173.3
	158	5	0nh	6.6	2576.2
	16	5	0nh	5	3537.2
	163	5	0nh	6.88889	4665.44
	170	5	0nh	6.9	2467.2
	2	5	0nh	6.8	4462.6
	21	5	0nh	6.1	3690.6
	27	5	0nh	5.5	8964.5
	4	5	0nh	6.44444	3409.78
	45	5	0nh	7.3	8998.9
	47	5	0nh	5.8	4208.3
	58	5	0nh	7.7	3492.7
	60	5	0nh	6.2	3707.6
	61	5	0nh	5.6	7480.8
	65	5	0nh	5.2	3169.8
	66	5	0nh	4.9	4951.3
	74	5	0nh	5.8	3775
	86	5	0nh	5.1	2946.2
	99	5	0nh	5.4	3842.2
	1	6	0nh	8.1	3325.3
	104	6	0nh	5.7	4134.5
	109	6	0nh	7.5	3097.8
	110	6	0nh	10.9	2506.8
	118	6	0nh	5.9	1452.5
	132	6	0nh	8.66667	10218
	133	6	0nh	6	4364.6
	136	6	0nh	6.375	6204.38
	154	6	0nh	7.8	6132.8
	158	6	0nh	8.3	2774
	16	6	0nh	6.1	5377.4
	163	6	0nh	9.1	4399.6
	170	6	0nh	8.6	2634.8
	2	6	0nh	9	5519.2
	21	6	0nh	7.6	5151.3
	27	6	0nh	6.22222	9089.78
	4	6	0nh	8.3	5603.1
	45	6	0nh	8.66667	8500.33
	47	6	0nh	7.3	4509
	58	6	0nh	10	4258.5
	60	6	0nh	7.44444	4485.67
	61	6	0nh	6.4	7708.5
	65	6	0nh	6.8	2669.4
	66	6	0nh	6	5181.3
	74	6	0nh	6.1	3265.7
	86	6	0nh	6.3	3880.9
	99	6	0nh	6.5	4791.7
	1	7	0nh	9.4	3044.6
	104	7	0nh	6.88889	3947.78
	109	7	0nh	8	2801.4
	110	7	0nh	12.3	2735.3
	118	7	0nh	6.9	1692.2
	132	7	0nh	9.6	10060.2
	133	7	0nh	6.5	5907.5
	136	7	0nh	6.6	6226.8
	154	7	0nh	8.2	6238.6
	158	7	0nh	10.5	2730.5
	16	7	0nh	7.22222	8097.56
	163	7	0nh	10.4	3994.4
	170	7	0nh	8.6	3051
	2	7	0nh	9.4	5034
	21	7	0nh	8.9	3815
	27	7	0nh	7.22222	9531.89
	4	7	0nh	10.2	3659.8
	45	7	0nh	8.6	10169.7
	47	7	0nh	8.7	5294
	58	7	0nh	13.7	3815.8
	60	7	0nh	7.8	3552.4
	61	7	0nh	6.6	8308.1
	65	7	0nh	9.9	3664.1
	66	7	0nh	7.22222	4994
	74	7	0nh	6.8	4065.4
	86	7	0nh	7.4	4234.3
	99	7	0nh	7.4	4660.1
	1	8	0nh	10.4	3401.6
	104	8	0nh	7.7	4521.4
	109	8	0nh	9.7	3607.9
	110	8	0nh	12.4	2555.1
	118	8	0nh	7.9	1691.7
	132	8	0nh	14.1667	11340.3
	133	8	0nh	7.4	5281.1
	136	8	0nh	7.5	5199.5
	154	8	0nh	9.2	6216.9
	158	8	0nh	13.8	2648.8
	16	8	0nh	8.3	9682.3
	163	8	0nh	11.6	2680.9
	170	8	0nh	10.4	2817.6
	2	8	0nh	11.2	4653.1
	21	8	0nh	9.4	3201.6
	27	8	0nh	8.22222	9252.89
	4	8	0nh	11.5	3912
	45	8	0nh	12.4444	8846.67
	47	8	0nh	9.9	5269.1
	58	8	0nh	15.6	4015.9
	60	8	0nh	8.6	3598.1
	61	8	0nh	7.2	9836.6
	65	8	0nh	12.7	5175.7
	66	8	0nh	9.6	6093.2
	74	8	0nh	7.5	4107.2
	86	8	0nh	8.5	4993.1
	99	8	0nh	8.44444	4132.56

## Sheet: Figure 7b
Figure 7. Human and object numerosity estimation tasks for both PD patient groups (PD-PH and PD-nH) (study 2). (b) Human numerosity estimation task in PD patients (PD-PH vs PD-nH).
	S_ID	s_param_ph	Estimated_numerosity	Response_time
	46	1mh	7.55	4537.95
	144	1mh	8.1	2061.43
	166	1mh	12.5	7376.75
	11	3mhch	8.25	4771.68
	14	3mhch	5.71429	9648.57
	28	3mhch	7.3	2440.78
	36	3mhch	7.125	5135.3
	38	3mhch	11.5	2822.05
	40	3mhch	10.35	6102.98
	43	3mhch	8.125	3469.72
	50	3mhch	7.8	4804.52
	51	3mhch	8.83333	2605.14
	54	3mhch	7.225	8847.55
	81	3mhch	6.8	4667.43
	84	3mhch	8.125	3761.43
	85	3mhch	7.475	3419.75
	87	3mhch	9.3	6780.75
	97	3mhch	8.75	2715.55
	101	3mhch	6.5	5201.77
	102	3mhch	10.4872	2635.05
	103	3mhch	8.15385	4146.26
	106	3mhch	9.92308	2283.92
	107	3mhch	9.475	1828.8
	114	3mhch	8.725	2423.03
	125	3mhch	6.525	4122.93
	135	3mhch	8.275	3143.18
	143	3mhch	9.375	4748.48
	145	3mhch	9.225	2066.75
	151	3mhch	6.78947	4249
	155	3mhch	6.94872	3527.59
	156	3mhch	7.94737	6053.66
	160	3mhch	6.625	3811.47
	162	3mhch	6.775	3307.55
	165	3mhch	8.675	2881.15
	3	0nh	7.30769	7019.36
	8	0nh	7.3	2240.78
	13	0nh	6.76923	5603.41
	17	0nh	9.20588	9171.09
	20	0nh	8.375	3062.97
	23	0nh	8.075	4372.68
	24	0nh	7.5	7221.85
	35	0nh	10.175	6625.82
	48	0nh	6.87179	5880.79
	49	0nh	8.175	4421.52
	55	0nh	7.825	7086.7
	67	0nh	7.025	3768.72
	89	0nh	7.675	3093.15
	92	0nh	9.8	4406.05
	93	0nh	6.275	2620.8
	94	0nh	7.1	3400.05
	96	0nh	8.3	4060.25
	98	0nh	5.42424	4493.12
	112	0nh	8.175	4566.55
	115	0nh	8.325	3670.75
	120	0nh	7.45	6352.7
	121	0nh	6.75	2270.57
	124	0nh	8.125	2893.82
	130	0nh	6.525	4260.77
	139	0nh	7	2626.9
	147	0nh	7.9	3149.15
	150	0nh	8.275	4712.43
	164	0nh	7.8	6178.95
	90	1mh	13.6579	4804.05
	123	1mh	9.275	2877.53
	5	3mhch	8.925	4112.7
	7	3mhch	9.47368	7127.61
	15	3mhch	8.85	8918.85
	18	3mhch	7.675	6549.6
	19	3mhch	7.48718	5476.38
	22	3mhch	6.8	2963.47
	25	3mhch	7.075	2930.88
	34	3mhch	7.625	3904.45
	37	3mhch	9.175	2149.2
	39	3mhch	10.525	5295.15
	42	3mhch	9.1	2578.85
	57	3mhch	8.68966	9625.86
	63	3mhch	10.875	5544.15
	76	3mhch	8.1	5313.32
	78	3mhch	6.675	2332.28
	83	3mhch	8.07692	7857.72
	88	3mhch	7.275	2960.28
	91	3mhch	8.2	8090.27
	95	3mhch	7.375	5327.73
	100	3mhch	11.75	3599.45
	113	3mhch	9.425	3050.68
	116	3mhch	9.225	2324.53
	122	3mhch	10.2	3117
	140	3mhch	6.975	4430.52
	141	3mhch	10	1886.36
	161	3mhch	9.8	10590.4
	169	3mhch	7.025	4353.4
	1	0nh	8.575	3220.5
	2	0nh	9.1	4917.23
	4	0nh	9.17949	4165.05
	16	0nh	6.64103	6637.1
	21	0nh	8	3964.62
	27	0nh	6.75676	9203.14
	45	0nh	9.18421	9152.87
	47	0nh	7.925	4820.1
	58	0nh	11.75	3895.72
	60	0nh	7.51282	3819.28
	61	0nh	6.45	8333.5
	65	0nh	8.65	3669.75
	66	0nh	6.92308	5312.92
	74	0nh	6.55	3803.32
	86	0nh	6.825	4013.62
	99	0nh	6.89744	4362.38
	104	0nh	6.30769	4257.74
	109	0nh	8.1	3195.72
	110	0nh	11.275	2793.25
	118	0nh	6.425	1452.53
	132	0nh	9.56	10570.1
	133	0nh	6.225	4979.75
	136	0nh	6.34211	5674.5
	154	0nh	7.9	6190.4
	158	0nh	9.8	2682.38
	163	0nh	9.5641	3916.36
	170	0nh	8.625	2742.65

[truncated: 19 more sheets: Figure 7c, Supplementary Figure 3a, Supplementary Figure 3b, Supplementary Figure 3d, Supplementary Figure 3e, Supplementary Figure 3f, Supplementary Figure 3g, Supplementary Figure 4, Supplementary Figure 5, Supplementary Figure 6, Supplementary Figure 7, Supplementary Figure 8, Supplementary Figure 9, Supplementary Figure 10, Supplementary Figure 11, Supplementary Figure 12, Supplementary Figure 13, Supplementary Figure 15a-d, Supplementary Figure 16]
